# Supplementary material for: Bis[2,4-dichloro-6-(ethyl­imino­meth­yl)phenolato-κ2 N,O]nickel(II)
Source: Acta Crystallogr Sect E Struct Rep Online. 2011 Oct 29;67(Pt 11):m1611. doi: 10.1107/S160053681104325X (PMC3247532; doi:10.1107/S160053681104325X)
Supplement: Supplementary file 2 [file e-67-m1611-Isup2.hkl]

# 
# h,k,l, Fc-squared, Fo-squared, sigma(Fo-squared) and status flag 
# 
data_I
_shelx_title ' ni in P2(1)/c' 
_shelx_refln_list_code          4 
_shelx_F_calc_maximum      176.24 
_exptl_crystal_F_000       500.00 
_reflns_d_resolution_high  0.8406 
 
loop_ 
 _symmetry_equiv_pos_as_xyz 
 'x, y, z' 
 '-x, y+1/2, -z+1/2' 
 '-x, -y, -z' 
 'x, -y-1/2, z-1/2' 
 
_cell_length_a     7.5004 
_cell_length_b     9.3155 
_cell_length_c    14.1498 
_cell_angle_alpha  90.000 
_cell_angle_beta  103.841 
_cell_angle_gamma  90.000 
 
_shelx_F_squared_multiplier     1.000 
 
loop_ 
 _refln_index_h 
 _refln_index_k 
 _refln_index_l 
 _refln_F_squared_calc 
 _refln_F_squared_meas 
 _refln_F_squared_sigma 
 _refln_observed_status 
   1   0   0      117.70      121.45      8.15 o 
   2   0   0      353.33      368.16     13.59 o 
   3   0   0      429.91      439.27     15.55 o 
   4   0   0      841.60      905.86     28.27 o 
   5   0   0     3433.04     3391.97    146.45 o 
   6   0   0     1168.90     1175.29     58.25 o 
   7   0   0       26.66       37.09     20.97 o 
   8   0   0      128.68      164.94     40.77 o 
   1   1   0      395.31      384.29     18.01 o 
   2   1   0      337.45      352.05     12.18 o 
   3   1   0        1.09        4.96      4.00 o 
   4   1   0     1981.15     2107.77     39.03 o 
   5   1   0       43.37       43.66      7.10 o 
   6   1   0      197.77      211.41     16.50 o 
   7   1   0       69.36       81.88     32.81 o 
   8   1   0        1.14       -2.59      9.66 o 
   0   2   0     4520.73     4483.01     67.38 o 
   1   2   0     4555.20     4342.67    130.53 o 
   2   2   0      141.13      130.84      7.89 o 
   3   2   0      667.76      612.81     26.87 o 
   4   2   0        4.11       -0.13      4.68 o 
   5   2   0     1969.38     2018.24     44.14 o 
   6   2   0      961.77     1005.01     32.01 o 
   7   2   0      119.26      117.66     22.34 o 
   8   2   0       70.63       59.18     27.81 o 
   1   3   0      254.90      243.78     10.86 o 
   2   3   0      121.27      134.59      8.80 o 
   3   3   0     1149.00     1227.93     33.70 o 
   4   3   0      144.23      153.27     11.97 o 
   5   3   0       25.88       22.43     12.18 o 
   6   3   0      689.50      679.29     40.69 o 
   7   3   0       59.79       62.12     12.09 o 
   8   3   0        8.77       -0.05     10.29 o 
   0   4   0     1699.19     1580.39     72.52 o 
   1   4   0       27.81       29.34      5.27 o 
   2   4   0     1536.64     1478.42     30.82 o 
   3   4   0     4369.59     4268.56     98.69 o 
   4   4   0      145.31      155.07     12.83 o 
   5   4   0      803.52      853.39     63.62 o 
   6   4   0      185.88      172.60     26.08 o 
   7   4   0        2.09       -2.63     11.08 o 
   8   4   0      808.36      710.36     75.43 o 
   1   5   0        1.85        0.51      5.43 o 
   2   5   0      332.25      323.48     13.38 o 
   3   5   0      253.57      242.39     14.83 o 
   4   5   0      187.41      179.70     17.61 o 
   5   5   0        1.57       -3.80     10.23 o 
   6   5   0       71.61       37.46     16.61 o 
   7   5   0       34.10       27.03     17.32 o 
   0   6   0     1527.59     1482.41     67.47 o 
   1   6   0      396.86      419.67     19.08 o 
   2   6   0     1776.08     1788.70    111.27 o 
   3   6   0     1436.67     1432.89     85.46 o 
   4   6   0       15.14       14.48     12.66 o 
   5   6   0      228.73      236.30     30.12 o 
   6   6   0      128.17      118.40     25.77 o 
   7   6   0       44.88       38.56     19.24 o 
   1   7   0       11.43       15.15      8.37 o 
   2   7   0     1476.76     1494.94     80.08 o 
   3   7   0      251.35      248.87     25.60 o 
   4   7   0      133.79      126.90     24.92 o 
   5   7   0       28.81       33.92     23.45 o 
   6   7   0       39.68       46.26     20.55 o 
   0   8   0      924.28      892.96     43.83 o 
   1   8   0      437.18      463.68     28.20 o 
   2   8   0       39.78       47.11     13.20 o 
   3   8   0      174.65      196.97     28.92 o 
   4   8   0        9.89       -1.88     12.53 o 
   5   8   0      202.95      226.04     33.60 o 
   1   9   0        0.01        7.81      9.53 o 
   2   9   0      271.04      300.82     26.57 o 
   3   9   0       12.38       18.15     15.56 o 
   4   9   0       83.18       87.26     25.33 o 
   5   9   0        6.02       -0.47     15.89 o 
   0  10   0     1248.57     1223.25     86.99 o 
   1  10   0        3.87       11.89     12.34 o 
   2  10   0       43.21       35.34     25.24 o 
   3  10   0      143.54      130.29     28.51 o 
   1  11   0        2.86       30.88     16.76 o 
  -8   1   1      254.85      251.50     33.50 o 
  -7   1   1      676.39      696.31     40.30 o 
  -6   1   1       85.12       81.63     10.27 o 
  -5   1   1     1092.97     1099.29     28.49 o 
  -4   1   1      741.66      725.92     20.87 o 
  -3   1   1     3123.69     3184.44     81.19 o 
  -2   1   1    16371.53    16392.01    190.52 o 
  -1   1   1       20.69       24.48      4.60 o 
   0   1   1     7786.24     8032.28     72.62 o 
   1   1   1     6183.32     5906.11    212.98 o 
   2   1   1      130.09      138.80      8.01 o 
   3   1   1     5378.37     5541.78    140.67 o 
   4   1   1        3.12        3.87      4.19 o 
   5   1   1       72.63       68.32      7.42 o 
   6   1   1      962.27      997.29     30.62 o 
   7   1   1      519.27      546.59     39.60 o 
   8   1   1      251.52      230.62     32.88 o 
  -8   2   1       30.82       30.93     15.01 o 
  -7   2   1      441.69      451.20     24.06 o 
  -6   2   1       18.03       22.60      8.29 o 
  -5   2   1      160.48      162.66     15.70 o 
  -4   2   1      132.88      155.00     13.55 o 
  -3   2   1       12.66       24.37      6.67 o 
  -2   2   1     1108.68     1112.92     24.16 o 
  -1   2   1     2300.08     2308.12     71.64 o 
   0   2   1     1335.49     1219.67     56.17 o 
   1   2   1    20169.14    18243.52    597.20 o 
   2   2   1      457.89      462.62     14.01 o 
   3   2   1       10.69       13.20      5.31 o 
   4   2   1     1022.88      977.22     26.72 o 
   5   2   1      239.97      251.02     18.78 o 
   6   2   1       53.66       39.07     11.33 o 
   7   2   1       30.88       17.76     15.73 o 
   8   2   1       33.34       19.28     14.43 o 
  -8   3   1       74.76       67.84     19.69 o 
  -7   3   1      256.33      302.17     26.03 o 
  -6   3   1      433.81      414.47     32.50 o 
  -5   3   1     2183.10     2149.51     48.62 o 
  -4   3   1      702.64      727.61     26.81 o 
  -3   3   1      757.31      820.29     20.83 o 
  -2   3   1     3719.24     3594.76    100.54 o 
  -1   3   1       15.20       14.47      4.96 o 
   0   3   1     2415.58     2204.53     92.30 o 
   1   3   1     7041.12     6888.41    228.44 o 
   2   3   1       22.12       21.81      5.57 o 
   3   3   1     1022.79      963.14     22.88 o 
   4   3   1      871.80      859.96     24.23 o 
   5   3   1      676.28      668.31     29.60 o 
   6   3   1     2184.07     2245.96     95.40 o 
   7   3   1        5.43        7.09      8.03 o 
   8   3   1       68.96       87.91     22.36 o 
  -8   4   1        0.08       -3.08      7.62 o 
  -7   4   1      142.48      113.56     24.41 o 
  -6   4   1        3.12       -4.47      9.96 o 
  -5   4   1       27.01       23.20      9.57 o 
  -4   4   1       95.43      104.10     11.00 o 
  -3   4   1      122.91      132.98     10.90 o 
  -2   4   1      435.81      444.46     14.50 o 
  -1   4   1      687.66      688.24     22.01 o 
   0   4   1       76.35       74.35      8.08 o 
   1   4   1      169.50      180.95      9.28 o 
   2   4   1      300.02      326.36     22.96 o 
   3   4   1      121.60      110.90     10.29 o 
   4   4   1     1027.74     1047.50     46.28 o 
   5   4   1       19.30       16.33      9.85 o 
   6   4   1        0.01       -3.24      7.50 o 
   7   4   1       43.62       26.62     16.63 o 
  -7   5   1      199.46      197.39     31.38 o 
  -6   5   1      195.14      216.92     29.95 o 
  -5   5   1     3940.56     3777.10    151.69 o 
  -4   5   1      174.21      180.79     18.21 o 
  -3   5   1        8.64       15.05      8.94 o 
  -2   5   1      102.62       91.78      8.05 o 
  -1   5   1     2191.90     2144.26    100.77 o 
   0   5   1     4297.04     3991.94    127.39 o 
   1   5   1     3985.54     3868.17    114.38 o 
   2   5   1       83.98       90.66      8.64 o 
   3   5   1      354.64      335.95     18.16 o 
   4   5   1      520.11      504.10     37.77 o 
   5   5   1      524.83      540.94     38.32 o 
   6   5   1      832.50      778.69     48.36 o 
   7   5   1        3.25       -3.37     11.25 o 
  -7   6   1       13.42        9.17     15.69 o 
  -6   6   1       40.18       31.64     17.14 o 
  -5   6   1        5.73       -8.12     10.02 o 
  -4   6   1      144.59      135.39     17.85 o 
  -3   6   1      426.17      420.36     23.04 o 
  -2   6   1      148.53      143.85     13.52 o 
  -1   6   1       95.77      109.69     11.92 o 
   0   6   1      134.67      140.09     12.77 o 
   1   6   1      506.68      503.73     25.66 o 
   2   6   1      212.40      231.72     13.18 o 
   3   6   1      248.52      245.32     24.57 o 
   4   6   1        4.85        2.50     11.59 o 
   5   6   1       38.55       34.68     18.06 o 
   6   6   1        1.71       13.76     14.04 o 
   7   6   1       97.30       60.28     22.70 o 
  -6   7   1       70.03       79.59     23.68 o 
  -5   7   1      359.95      435.61     39.42 o 
  -4   7   1      234.70      234.65     29.86 o 
  -3   7   1       51.03       60.61     11.90 o 
  -2   7   1     1469.43     1483.51     57.42 o 
  -1   7   1      162.06      159.43     14.90 o 
   0   7   1     1176.40     1182.07     35.72 o 
   1   7   1     1301.56     1350.62     94.09 o 
   2   7   1      142.25      133.44     17.33 o 
   3   7   1      148.02      150.65     24.85 o 
   4   7   1      149.12      124.47     41.11 o 
   5   7   1       60.76       66.14     21.22 o 
   6   7   1      296.02      282.57     72.28 o 
  -6   8   1       37.10       39.99     20.62 o 
  -5   8   1        3.18        5.57     14.47 o 
  -4   8   1      206.67      191.17     30.19 o 
  -3   8   1       40.08       46.35     13.84 o 
  -2   8   1       49.91       46.69     13.92 o 
  -1   8   1       87.08       97.78     14.58 o 
   0   8   1      124.60      149.51     18.78 o 
   1   8   1      710.82      705.34     33.71 o 
   2   8   1      402.40      380.38     26.11 o 
   3   8   1      141.02      154.25     27.25 o 
   4   8   1       12.57       20.28     16.40 o 
   5   8   1        0.15        1.42     14.20 o 
  -5   9   1       39.83       56.46     23.23 o 
  -4   9   1      188.57      185.43     46.79 o 
  -3   9   1      242.03      263.65     34.46 o 
  -2   9   1      305.94      323.95     27.53 o 
  -1   9   1        1.00       -0.61      9.77 o 
   0   9   1      146.55      172.35     21.22 o 
   1   9   1      323.77      333.88     27.15 o 
   2   9   1       29.71       39.53     17.06 o 
   3   9   1      958.41      973.15     56.30 o 
   4   9   1      138.58      127.91     28.42 o 
  -3  10   1        6.88       19.90     19.22 o 
  -2  10   1        6.75        6.74     12.26 o 
  -1  10   1      328.14      314.24     35.64 o 
   0  10   1       47.67       60.16     18.58 o 
   1  10   1        5.40       17.97     13.99 o 
   2  10   1        0.87        6.96     13.23 o 
   3  10   1       27.07       25.08     19.35 o 
  -1  11   1        1.15        8.49     13.04 o 
   0  11   1       57.87       70.63     24.71 o 
  -8   0   2       16.25       23.20     18.35 o 
  -7   0   2      144.91      159.13     29.08 o 
  -6   0   2     2359.97     2447.93     94.07 o 
  -5   0   2     2308.79     2463.78     83.39 o 
  -4   0   2     3799.57     3887.89     93.78 o 
  -3   0   2      637.23      670.46     35.14 o 
  -2   0   2      652.28      661.62     30.00 o 
  -1   0   2     3957.92     4110.31     60.39 o 
   0   0   2    13520.42    13061.87    151.55 o 
   1   0   2      450.79      501.05     16.12 o 
   2   0   2      696.66      739.95     28.88 o 
   3   0   2      320.33      362.85     28.54 o 
   4   0   2     2353.94     2423.73     50.10 o 
   5   0   2      499.12      541.92     31.83 o 
   6   0   2     1153.59     1226.36     74.07 o 
   7   0   2      310.82      304.94     46.41 o 
   8   0   2        5.46       14.76     18.54 o 
  -8   1   2      158.93      139.08     27.05 o 
  -7   1   2       17.89       20.92      9.49 o 
  -6   1   2       22.96       19.13      8.40 o 
  -5   1   2      265.98      299.53     16.10 o 
  -4   1   2      173.81      173.70     11.92 o 
  -3   1   2      197.13      204.55     12.20 o 
  -2   1   2     1328.40     1356.35     31.27 o 
  -1   1   2     3318.52     3311.25     91.93 o 
   0   1   2       16.28       20.07      3.96 o 
   1   1   2      848.76      849.17     31.01 o 
   2   1   2      871.78      911.18     20.01 o 
   3   1   2       12.63       14.46      3.91 o 
   4   1   2     1118.90     1162.70     24.33 o 
   5   1   2      441.84      495.51     23.65 o 
   6   1   2       83.05      104.92     20.16 o 
   7   1   2      173.69      180.88     27.70 o 
   8   1   2       43.79       35.56     16.83 o 
  -8   2   2      244.26      210.38     31.75 o 
  -7   2   2     1054.35     1069.63     49.14 o 
  -6   2   2      286.93      307.61     26.74 o 
  -5   2   2      730.27      753.38     25.40 o 
  -4   2   2     5188.12     5185.50     67.12 o 
  -3   2   2      518.84      565.86     20.59 o 
  -2   2   2     2229.08     2232.13     73.16 o 
  -1   2   2     3203.94     3140.12    103.13 o 
   0   2   2      923.70      967.19     34.08 o 
   1   2   2    31059.04    27018.02   1394.63 o 
   2   2   2       98.18       90.91      6.48 o 
   3   2   2      283.54      287.37     10.35 o 
   4   2   2     2899.54     2961.40     37.82 o 
   5   2   2      215.00      213.37     17.90 o 
   6   2   2      517.43      549.55     36.06 o 
   7   2   2      361.32      387.87     34.78 o 
   8   2   2        9.87       20.00     14.11 o 
  -8   3   2       44.60       40.25     11.28 o 
  -7   3   2       25.64       19.77      9.84 o 
  -6   3   2        4.04        3.74      5.86 o 
  -5   3   2       25.41       13.48      8.85 o 
  -4   3   2     1124.26     1136.91     33.88 o 
  -3   3   2       62.80       84.72     10.92 o 
  -2   3   2     4045.86     4079.28    111.18 o 
  -1   3   2      413.27      420.86     13.95 o 
   0   3   2     1868.97     1902.10     51.69 o 
   1   3   2      665.51      657.36     22.27 o 
   2   3   2      394.10      399.40     13.64 o 
   3   3   2      811.56      822.75     28.03 o 
   4   3   2       65.82       54.41     14.57 o 
   5   3   2        1.74        5.15      6.18 o 
   6   3   2      121.67      112.80     14.64 o 
   7   3   2      106.79      100.56     22.78 o 
   8   3   2       65.40       80.60     22.64 o 
  -8   4   2      216.24      201.50     25.52 o 
  -7   4   2      219.69      242.03     27.73 o 
  -6   4   2        0.89       -7.76      8.78 o 
  -5   4   2      489.50      473.61     26.47 o 
  -4   4   2     3266.01     3289.82    113.41 o 
  -3   4   2      506.98      511.13     16.92 o 
  -2   4   2      431.91      381.27     16.05 o 
  -1   4   2      777.38      724.46     23.98 o 
   0   4   2       28.56       26.11      5.94 o 
   1   4   2     2940.13     2858.64     99.63 o 
   2   4   2     6704.22     6655.63    248.63 o 
   3   4   2     1105.58     1105.67     60.48 o 
   4   4   2      960.54      918.11     34.92 o 
   5   4   2       76.36       93.41     15.58 o 
   6   4   2      123.51       86.91     16.47 o 
   7   4   2      313.91      317.47     46.02 o 
  -7   5   2        4.53       -3.23     12.62 o 
  -6   5   2       89.49       99.92     22.76 o 
  -5   5   2      128.40      128.35     17.92 o 
  -4   5   2      100.73      110.20     15.66 o 
  -3   5   2       33.82       41.04      9.28 o 
  -2   5   2       13.39       10.72      6.46 o 
  -1   5   2     1026.68     1054.81     53.18 o 
   0   5   2       76.09       86.55      9.65 o 
   1   5   2      104.61      106.13      8.60 o 
   2   5   2      153.08      166.70     12.81 o 
   3   5   2      167.58      170.91     16.96 o 
   4   5   2        5.21       12.48      9.13 o 
   5   5   2        4.53        5.43      8.77 o 
   6   5   2       40.33       58.67     18.39 o 
   7   5   2        1.98      -13.69     17.86 o 
  -7   6   2      354.11      387.55     41.97 o 
  -6   6   2        1.93       -0.53     12.23 o 
  -5   6   2       96.47       99.54     22.29 o 
  -4   6   2     1011.26      972.38     37.77 o 
  -3   6   2      589.79      573.54     24.19 o 
  -2   6   2     1063.37     1028.14     29.65 o 
  -1   6   2     1052.79     1032.11     30.40 o 
   0   6   2        4.10       -0.68      6.35 o 
   1   6   2     1518.30     1517.22    100.29 o 
   2   6   2     1339.91     1371.84     55.59 o 
   3   6   2        2.16        3.98      8.70 o 
   4   6   2      340.01      306.21     32.16 o 
   5   6   2       37.50       48.27     18.30 o 
   6   6   2      242.51      259.86     34.52 o 
  -6   7   2      115.49      110.51     26.80 o 
  -5   7   2      261.75      252.25     32.28 o 
  -4   7   2      300.47      321.04     25.75 o 
  -3   7   2       16.02        9.32      8.54 o 
  -2   7   2        5.68       13.81      8.20 o 
  -1   7   2      662.86      626.33     25.20 o 
   0   7   2      160.96      173.96     18.54 o 
   1   7   2      317.75      320.95     33.25 o 
   2   7   2        0.64        8.27      9.77 o 
   3   7   2       66.44       48.70     18.52 o 
   4   7   2      233.48      227.18     30.82 o 
   5   7   2      114.41      104.21     24.95 o 
   6   7   2      137.71      104.56     27.25 o 
  -6   8   2       99.04       99.43     26.94 o 
  -5   8   2       25.79       50.51     19.93 o 
  -4   8   2      297.11      313.66     34.53 o 
  -3   8   2        1.56       -5.29      8.42 o 
  -2   8   2      630.53      645.75     27.93 o 
  -1   8   2      957.13      927.60     37.74 o 
   0   8   2      284.02      299.33     24.63 o 
   1   8   2     1480.33     1543.65     56.49 o 
   2   8   2        4.21       -0.83     11.82 o 
   3   8   2       57.92       87.50     22.53 o 
   4   8   2      239.73      192.39     31.54 o 
   5   8   2      160.97      130.61     48.74 o 
  -5   9   2       23.30       45.86     21.08 o 
  -4   9   2        0.57       -9.15     11.50 o 
  -3   9   2       11.16       19.36     14.39 o 
  -2   9   2       19.45       20.51     13.69 o 
  -1   9   2      265.02      282.30     25.40 o 
   0   9   2       43.77       50.62     14.17 o 
   1   9   2       29.54       56.30     15.01 o 
   2   9   2        0.65        8.48     13.22 o 
   3   9   2       38.16       30.94     27.57 o 
   4   9   2      135.82      128.33     29.17 o 
  -3  10   2        3.95       28.45     22.52 o 
  -2  10   2       57.70       77.97     21.55 o 
  -1  10   2      100.89      148.08     27.25 o 
   0  10   2      516.91      591.79     43.89 o 
   1  10   2       92.26       94.75     25.26 o 
   2  10   2       33.55       37.86     19.84 o 
   3  10   2       75.59       75.64     24.03 o 
  -8   1   3      104.38       99.80     22.79 o 
  -7   1   3        8.02        5.94      7.33 o 
  -6   1   3      844.67      838.98     33.70 o 
  -5   1   3        3.58        0.08      4.69 o 
  -4   1   3     4644.11     4780.78     63.82 o 
  -3   1   3     6433.58     6656.33     98.67 o 
  -2   1   3      743.24      772.80     20.83 o 
  -1   1   3     1543.41     1532.06     21.77 o 
   0   1   3      782.82      757.09     24.31 o 
   1   1   3     6795.38     6430.67    184.15 o 
   2   1   3    10032.52     9671.73    191.25 o 
   3   1   3      507.67      549.58     23.64 o 
   4   1   3      372.33      387.13     18.85 o 
   5   1   3        5.37       17.04     10.41 o 
   6   1   3       28.87       50.40     15.54 o 
   7   1   3     1167.45     1197.07     57.41 o 
   8   1   3      284.45      215.72     47.47 o 
  -8   2   3       14.22       14.81      9.40 o 
  -7   2   3      269.34      304.63     37.57 o 
  -6   2   3       41.61       40.47      9.10 o 
  -5   2   3      718.04      728.24     25.58 o 
  -4   2   3      590.68      567.59     18.59 o 
  -3   2   3      156.82      163.69     12.89 o 
  -2   2   3      666.33      646.82     20.58 o 
  -1   2   3      267.43      292.56     11.00 o 
   0   2   3      185.49      196.43      9.84 o 
   1   2   3     7239.97     7379.82    357.27 o 
   2   2   3      314.33      362.98     16.76 o 
   3   2   3      787.51      822.52     23.74 o 
   4   2   3      316.28      323.11     16.29 o 
   5   2   3       97.50       95.84     12.10 o 
   6   2   3      147.93      159.76     19.53 o 
   7   2   3        5.41        7.18     11.54 o 
   8   2   3        0.03       -2.69     15.00 o 
  -8   3   3        2.63       -9.41      7.02 o 
  -7   3   3      394.40      364.68     27.73 o 
  -6   3   3     1755.11     1703.96     45.64 o 
  -5   3   3      161.36      154.02     17.20 o 
  -4   3   3     2737.44     2758.80     52.88 o 
  -3   3   3      146.83      115.47     12.23 o 
  -2   3   3        7.36       14.89      5.20 o 
  -1   3   3     3852.79     3674.76    139.09 o 
   0   3   3     4968.02     4944.44    204.94 o 
   1   3   3     2728.55     2758.18    122.46 o 
   2   3   3     8935.60     9104.13    433.77 o 
   3   3   3       23.45       28.16      6.27 o 
   4   3   3      711.87      733.94     25.80 o 
   5   3   3      940.28      879.41     42.46 o 
   6   3   3        5.58        0.10     10.25 o 
   7   3   3      251.50      249.84     33.03 o 
  -8   4   3      101.99      105.15     20.34 o 
  -7   4   3       62.24       59.94     14.99 o 
  -6   4   3       58.60       64.06     14.83 o 
  -5   4   3       10.85        6.09      8.69 o 
  -4   4   3      451.83      457.73     24.59 o 
  -3   4   3       13.26       29.41      7.54 o 
  -2   4   3      261.57      259.29     13.91 o 
  -1   4   3       85.37       79.25      8.36 o 
   0   4   3     1300.03     1352.75     41.74 o 
   1   4   3       36.58       34.08      6.85 o 
   2   4   3     1552.39     1584.64     68.52 o 
   3   4   3      464.34      446.20     24.44 o 
   4   4   3      317.32      299.41     21.52 o 
   5   4   3        3.00        5.01      8.16 o 
   6   4   3       37.06       40.64     13.12 o 
   7   4   3        5.39       -1.89     11.76 o 
  -7   5   3      153.30      162.76     23.65 o 
  -6   5   3      843.80      783.49     47.52 o 
  -5   5   3      901.11      878.32     36.89 o 
  -4   5   3      313.74      278.57     21.27 o 
  -3   5   3      110.72      119.18     12.67 o 
  -2   5   3      548.42      555.75     21.08 o 
  -1   5   3     7374.14     6951.45    281.73 o 
   0   5   3      989.31      960.08     23.53 o 
   1   5   3      102.62      106.25     10.80 o 
   2   5   3     1002.34     1061.22     58.45 o 
   3   5   3        2.38       -0.44      8.31 o 
   4   5   3      541.85      550.85     32.17 o 
   5   5   3      790.97      805.90     47.78 o 
   6   5   3      159.27      177.63     22.52 o 
   7   5   3       80.99      109.80     39.80 o 
  -7   6   3      112.66      114.11     27.01 o 
  -6   6   3      118.13      113.02     25.01 o 
  -5   6   3       41.04       57.82     14.41 o 
  -4   6   3      214.78      199.43     20.55 o 
  -3   6   3        1.88        1.12      6.49 o 
  -2   6   3      619.14      562.15     22.89 o 
  -1   6   3      208.46      212.16     15.33 o 
   0   6   3      507.12      485.66     25.20 o 
   1   6   3       15.90       10.06      7.20 o 
   2   6   3      781.49      788.45     32.33 o 
   3   6   3     1178.72     1180.64     81.14 o 
   4   6   3      249.36      247.84     23.01 o 
   5   6   3       62.86       40.58     18.71 o 
   6   6   3       36.07       24.63     23.74 o 
  -6   7   3      217.69      232.37     34.26 o 
  -5   7   3       30.57       23.07     15.73 o 
  -4   7   3      942.30      933.10     39.57 o 
  -3   7   3      639.82      639.74     28.33 o 
  -2   7   3      248.41      218.09     17.35 o 
  -1   7   3      658.87      683.34     31.67 o 
   0   7   3      428.97      412.51     25.21 o 
   1   7   3      123.67      125.13     16.88 o 
   2   7   3      752.87      736.93     34.41 o 
   3   7   3       27.62       24.49     15.51 o 
   4   7   3      449.84      417.97     38.40 o 
   5   7   3      474.87      427.77     41.83 o 
   6   7   3       16.98       -3.18     14.79 o 
  -6   8   3        2.74       -6.68     14.25 o 
  -5   8   3      232.57      248.90     34.08 o 
  -4   8   3       14.15        4.64      9.71 o 
  -3   8   3       21.26       24.09     10.27 o 
  -2   8   3      310.74      345.70     26.07 o 
  -1   8   3      130.38      162.71     19.74 o 
   0   8   3      326.69      341.03     25.90 o 
   1   8   3       55.72       32.92     12.27 o 
   2   8   3        7.03        3.46     14.90 o 
   3   8   3        1.84       -5.57     13.10 o 
   4   8   3       33.45       25.18     17.07 o 
   5   8   3      109.76       96.22     26.34 o 
  -5   9   3       18.97       11.99     15.86 o 
  -4   9   3      353.17      409.50     59.41 o 
  -3   9   3      502.23      608.42     43.79 o 
  -2   9   3      175.63      163.44     21.56 o 
  -1   9   3      238.98      265.03     25.14 o 
   0   9   3       44.52       49.46     14.63 o 
   1   9   3      364.91      388.31     38.48 o 
   2   9   3      302.74      417.58     46.41 o 
   3   9   3      332.09      302.52     37.67 o 
   4   9   3       49.69       52.72     22.61 o 
  -3  10   3       55.45       51.34     18.40 o 
  -2  10   3       11.97       23.60     15.87 o 
  -1  10   3        1.54       10.80     12.80 o 
   0  10   3        4.65       10.50     11.00 o 
   1  10   3      103.50       90.64     24.19 o 
   2  10   3        9.93       13.53     15.84 o 
   3  10   3        0.06       12.26     17.29 o 
  -8   0   4      302.96      309.39     35.05 o 
  -7   0   4      860.64      774.85     44.35 o 
  -6   0   4     4930.46     4966.19    137.66 o 
  -5   0   4      755.64      841.42     53.40 o 
  -4   0   4      273.75      226.88     27.09 o 
  -3   0   4     3519.10     3737.51     90.77 o 
  -2   0   4        4.88       -1.65      5.53 o 
  -1   0   4     7467.16     7393.56    219.51 o 
   0   0   4    11720.30    11199.26    178.80 o 
   1   0   4      456.38      461.27     16.67 o 
   2   0   4     1284.08     1311.32     61.05 o 
   3   0   4      621.14      632.46     30.44 o 
   4   0   4      493.01      516.97     41.07 o 
   5   0   4     2395.26     2298.25     92.71 o 
   6   0   4      410.54      414.55     46.50 o 
   7   0   4        6.15       -0.78     16.89 o 
  -8   1   4      158.44      154.53     22.02 o 
  -7   1   4       54.41       60.65     13.48 o 
  -6   1   4       49.04       60.31     12.78 o 
  -5   1   4      337.48      323.68     30.19 o 
  -4   1   4       12.50       12.88     14.03 o 
  -3   1   4      312.91      395.06     18.23 o 
  -2   1   4      824.11      846.47     28.45 o 
  -1   1   4      198.24      213.23     11.68 o 
   0   1   4      718.32      720.04     17.08 o 
   1   1   4     1379.56     1318.99     29.45 o 
   2   1   4      162.32      167.05      9.81 o 
   3   1   4        1.14        0.50      4.03 o 
   4   1   4      384.01      387.38     17.31 o 
   5   1   4      258.23      259.36     21.26 o 
   6   1   4       53.21       49.39     12.99 o 
   7   1   4        1.92        2.64      9.21 o 
  -8   2   4      100.27      115.19     23.91 o 
  -7   2   4      185.35      174.04     20.55 o 
  -6   2   4      558.07      568.35     27.04 o 
  -5   2   4     1557.45     1469.24     38.57 o 
  -4   2   4      451.52      510.63     27.20 o 
  -3   2   4     4430.15     4413.39     76.11 o 
  -2   2   4       80.37       76.39      7.13 o 
  -1   2   4     1089.69     1086.48     25.85 o 
   0   2   4     7142.32     7029.78    232.45 o 
   1   2   4     2209.11     2405.23    127.77 o 
   2   2   4     1310.39     1277.12     28.87 o 
   3   2   4      777.06      756.58     22.80 o 
   4   2   4       53.20       52.82      8.89 o 
   5   2   4      776.85      784.25     33.02 o 
   6   2   4        4.68        8.83     11.39 o 
   7   2   4       88.82       91.22     23.32 o 
  -8   3   4       93.08       91.56     22.97 o 
  -7   3   4      119.45      119.45     18.61 o 
  -6   3   4        0.07       -1.13      5.36 o 
  -5   3   4      392.60      368.88     20.04 o 
  -4   3   4      945.67      957.60     32.93 o 
  -3   3   4      598.82      604.18     47.33 o 
  -2   3   4      790.66      788.29     21.66 o 
  -1   3   4     1316.36     1424.17     56.00 o 
   0   3   4     1678.00     1749.55     68.80 o 
   1   3   4      669.20      665.26     21.79 o 
   2   3   4      975.53     1077.60     63.08 o 
   3   3   4        0.50        2.14      4.50 o 
   4   3   4      175.53      186.03     23.00 o 
   5   3   4        1.26       -0.68      7.32 o 
   6   3   4      456.16      495.23     38.37 o 
   7   3   4        7.43       20.62     14.71 o 
  -8   4   4      470.49      449.89     34.47 o 
  -7   4   4        9.84        6.62      8.11 o 
  -6   4   4      218.53      207.41     18.88 o 
  -5   4   4      558.66      550.55     29.40 o 
  -4   4   4      837.60      794.14     35.38 o 
  -3   4   4     4313.64     4183.52     81.96 o 
  -2   4   4        6.88        7.72      5.67 o 
  -1   4   4        7.38       14.04      5.36 o 
   0   4   4     3345.27     3498.93    104.51 o 
   1   4   4       17.24        5.05      5.10 o 
   2   4   4     9917.39     9947.68    517.56 o 
   3   4   4     1689.72     1640.90    115.26 o 
   4   4   4      448.28      406.22     25.06 o 
   5   4   4      153.58      187.22     20.66 o 
   6   4   4        9.02        2.99     11.96 o 
   7   4   4      218.14      231.06     54.42 o 
  -7   5   4        0.71        3.55      8.54 o 
  -6   5   4       74.09       88.21     17.35 o 
  -5   5   4        4.86        6.51     10.01 o 
  -4   5   4      178.00      172.66     18.50 o 
  -3   5   4        2.88        0.06      6.06 o 
  -2   5   4      430.95      418.58     18.90 o 
  -1   5   4      118.83      109.06     10.73 o 
   0   5   4      132.10      131.15     12.31 o 
   1   5   4        0.02       -0.01      6.00 o 
   2   5   4      346.10      335.04     22.46 o 
   3   5   4        1.25        2.65      8.65 o 
   4   5   4      171.49      191.66     20.65 o 
   5   5   4       37.90       34.60     12.31 o 
   6   5   4       53.07       55.02     27.77 o 
  -7   6   4        1.32        6.87     15.49 o 
  -6   6   4       29.16       27.40     19.61 o 
  -5   6   4      118.79      106.17     18.02 o 
  -4   6   4      540.19      548.56     29.94 o 
  -3   6   4     2500.63     2424.51     58.77 o 
  -2   6   4      123.56      115.00     13.15 o 
  -1   6   4        1.86       -2.55      7.39 o 
   0   6   4      579.72      532.53     36.96 o 
   1   6   4      103.50       96.87     12.35 o 
   2   6   4     2049.91     1949.14     80.43 o 
   3   6   4      838.86      835.60     64.64 o 
   4   6   4        1.80       17.35     10.96 o 
   5   6   4      300.55      291.82     26.81 o 
   6   6   4      168.85      133.65     27.87 o 
  -6   7   4       65.52       68.57     22.17 o 
  -5   7   4       36.11       49.51     15.20 o 
  -4   7   4      464.01      456.74     29.02 o 
  -3   7   4       30.96       18.03      9.72 o 
  -2   7   4      321.42      314.89     23.76 o 
  -1   7   4       62.98       49.53     13.15 o 
   0   7   4        4.05        2.10      8.27 o 
   1   7   4       30.78       38.60     10.72 o 
   2   7   4       19.38       16.81     11.52 o 
   3   7   4       49.23       74.38     16.40 o 
   4   7   4       42.97       43.47     18.88 o 
   5   7   4        0.11       -5.64     13.60 o 
  -6   8   4      187.95      154.14     31.24 o 
  -5   8   4      264.68      271.12     34.99 o 
  -4   8   4       54.65       69.64     14.33 o 
  -3   8   4      639.75      702.77     35.56 o 
  -2   8   4      332.92      349.54     27.01 o 
  -1   8   4      325.96      338.32     25.82 o 
   0   8   4      499.48      553.13     40.47 o 
   1   8   4      110.89      121.68     24.67 o 
   2   8   4       56.18       54.98     20.95 o 
   3   8   4      129.91      165.05     29.34 o 
   4   8   4       99.97       83.11     25.05 o 
   5   8   4      301.29      274.16     37.99 o 
  -5   9   4       88.76       88.15     34.85 o 
  -4   9   4       41.09       51.45     19.33 o 
  -3   9   4       80.16       78.25     17.73 o 
  -2   9   4       24.04       18.79     11.76 o 
  -1   9   4      130.29      131.60     20.39 o 
   0   9   4       39.83       33.22     12.99 o 
   1   9   4        0.55      -10.36     11.29 o 
   2   9   4       27.70       28.55     19.02 o 
   3   9   4       97.73      111.75     28.41 o 
   4   9   4        0.26        5.15     17.80 o 
  -3  10   4       80.63       83.08     27.96 o 
  -2  10   4       36.48       37.28     16.27 o 
  -1  10   4      237.62      276.58     28.04 o 
   0  10   4      401.37      452.10     42.70 o 
   1  10   4       37.49       33.74     18.94 o 
   2  10   4       66.29       61.50     24.33 o 
  -8   1   5      518.96      614.11     35.77 o 
  -7   1   5       84.05       63.56     14.34 o 
  -6   1   5      107.70      115.23     19.61 o 
  -5   1   5     2862.96     2930.42     72.08 o 
  -4   1   5     1411.53     1439.84     46.92 o 
  -3   1   5     9512.65     9947.23    129.80 o 
  -2   1   5     5239.44     5374.15     60.68 o 
  -1   1   5     2297.31     2304.43     27.25 o 
   0   1   5      147.76      129.53      7.59 o 
   1   1   5     3691.53     3481.65     77.36 o 
   2   1   5     1529.89     1508.24     54.73 o 
   3   1   5     4402.86     4100.10    219.37 o 
   4   1   5       20.35       26.77      9.43 o 
   5   1   5       10.17       12.11      9.36 o 
   6   1   5      734.25      713.34     35.64 o 
   7   1   5       87.39       76.20     25.10 o 
  -8   2   5       11.61       16.32     13.27 o 
  -7   2   5      234.45      239.69     23.82 o 
  -6   2   5      278.60      256.31     22.14 o 
  -5   2   5      579.49      590.65     24.36 o 
  -4   2   5       46.70       42.09      9.56 o 
  -3   2   5      232.36      227.06     15.52 o 
  -2   2   5      250.16      245.19     12.83 o 
  -1   2   5       11.94       13.66      3.66 o 
   0   2   5     1991.79     2017.99     64.13 o 
   1   2   5       35.02       65.55      6.59 o 
   2   2   5      148.69      134.69      9.98 o 
   3   2   5      743.66      687.83     31.04 o 
   4   2   5      581.08      576.66     21.89 o 
   5   2   5      467.08      438.48     40.82 o 
   6   2   5      110.13      121.17     24.84 o 
   7   2   5       58.46       65.41     21.07 o 
  -8   3   5      566.75      560.48     48.25 o 
  -7   3   5      493.09      483.70     26.69 o 
  -6   3   5       58.76       79.92     12.98 o 
  -5   3   5     1331.71     1337.73     36.93 o 
  -4   3   5      136.50      134.14     13.16 o 
  -3   3   5      637.59      598.76     17.51 o 
  -2   3   5     2958.18     2916.01     86.11 o 
  -1   3   5       16.46       43.89     11.70 o 
   0   3   5     5707.20     5794.45    214.93 o 
   1   3   5      263.39      272.39     13.63 o 
   2   3   5      250.76      243.00     17.63 o 
   3   3   5     1067.87     1011.95     34.20 o 
   4   3   5      108.87       97.23     14.87 o 
   5   3   5      182.74      191.48     26.53 o 
   6   3   5      145.52      150.01     27.32 o 
   7   3   5       23.37       13.81     15.34 o 
  -8   4   5        2.84        4.68      9.80 o 
  -7   4   5       41.22       31.79     11.84 o 
  -6   4   5       50.81       51.53     11.92 o 
  -5   4   5        5.00        0.53      5.45 o 
  -4   4   5       33.52       35.87     10.80 o 
  -3   4   5      278.97      292.47     16.72 o 
  -2   4   5      330.25      322.62     15.82 o 
  -1   4   5      352.47      398.57     16.09 o 
   0   4   5      101.50       73.55      9.43 o 
   1   4   5       28.89       28.31      6.95 o 
   2   4   5      647.84      659.13     29.12 o 
   3   4   5     1153.72     1044.34     41.47 o 
   4   4   5        5.65       11.99      9.68 o 
   5   4   5       36.82       37.09     12.30 o 
   6   4   5        1.96        1.19     11.12 o 
   7   4   5       22.19        7.62     14.66 o 
  -7   5   5      327.40      325.39     29.84 o 
  -6   5   5      281.95      265.28     19.77 o 
  -5   5   5     1077.42     1072.75     41.36 o 
  -4   5   5        3.33       -6.29      7.03 o 
  -3   5   5       50.17       51.13     13.10 o 
  -2   5   5     1975.73     1875.90     44.57 o 
  -1   5   5      891.86      867.60     56.55 o 
   0   5   5     2969.12     2879.89    108.56 o 
   1   5   5      616.70      595.77     22.51 o 
   2   5   5       10.53       13.74     10.37 o 
   3   5   5     3030.10     2684.48    204.66 o 
   4   5   5        3.08        6.75     11.48 o 
   5   5   5      457.35      504.66     42.52 o 
   6   5   5      381.84      333.27     42.91 o 
  -7   6   5        2.01       12.15      9.98 o 
  -6   6   5        0.10        7.67     10.92 o 
  -5   6   5       69.71       66.68     16.40 o 
  -4   6   5      241.11      220.35     21.70 o 
  -3   6   5      315.79      301.62     19.58 o 
  -2   6   5       22.50       19.73     10.25 o 
  -1   6   5       84.44      102.24     15.62 o 
   0   6   5        1.42        5.26      8.08 o 
   1   6   5      644.06      642.19     25.04 o 
   2   6   5       92.39       92.89     16.65 o 
   3   6   5     1159.57     1074.17     57.17 o 
   4   6   5       23.67       20.73     11.53 o 
   5   6   5        2.03        4.05     10.68 o 
   6   6   5      121.81      101.55     39.22 o 
  -6   7   5       55.54       90.04     24.49 o 
  -5   7   5      626.91      628.12     47.27 o 
  -4   7   5      459.30      456.77     25.37 o 
  -3   7   5      327.55      319.90     25.58 o 
  -2   7   5      553.91      573.04     31.15 o 
  -1   7   5        3.35        2.77      8.46 o 
   0   7   5      996.02     1056.76     58.88 o 
   1   7   5      290.99      309.76     25.57 o 
   2   7   5      162.36      178.38     21.40 o 
   3   7   5      411.94      451.55     30.93 o 
   4   7   5      299.89      256.89     34.41 o 
   5   7   5       89.90       89.21     25.17 o 
  -6   8   5       56.80       54.47     21.44 o 
  -5   8   5      558.35      535.24     41.18 o 
  -4   8   5       61.82       65.73     16.07 o 
  -3   8   5      291.77      293.08     26.71 o 
  -2   8   5       23.26       20.79     11.86 o 
  -1   8   5       34.74       45.95     13.67 o 
   0   8   5       94.25      115.66     18.20 o 
   1   8   5      315.64      350.62     36.24 o 
   2   8   5       31.52       29.97     13.77 o 
   3   8   5        1.03        4.47     15.51 o 
   4   8   5       35.92       25.23     18.91 o 
  -4   9   5       36.06       46.32     15.13 o 
  -3   9   5      381.86      435.30     32.24 o 
  -2   9   5      225.20      262.48     26.64 o 
  -1   9   5        4.63        1.03      9.95 o 
   0   9   5       37.89       49.66     19.24 o 
   1   9   5      380.85      442.08     42.04 o 
   2   9   5      181.48      203.87     33.51 o 
   3   9   5      185.98      192.60     34.76 o 
  -3  10   5       57.58       57.25     20.31 o 
  -2  10   5        2.94        9.03     10.84 o 
  -1  10   5       36.66       24.80     13.14 o 
   0  10   5       24.56       28.84     17.49 o 
   1  10   5      110.24      127.08     28.72 o 
   2  10   5        0.95        7.88     16.08 o 
  -8   0   6        9.47       -1.84     14.08 o 
  -7   0   6      434.92      524.35     53.78 o 
  -6   0   6     1547.31     1617.02     84.95 o 
  -5   0   6     1612.42     1572.65     77.47 o 
  -4   0   6     1358.75     1341.98     66.40 o 
  -3   0   6      362.09      496.29     37.96 o 
  -2   0   6    10183.05    10341.21    152.61 o 
  -1   0   6     1066.80     1007.69     25.14 o 
   0   0   6       18.90       25.35      6.40 o 
   1   0   6     1340.40     1252.58     33.86 o 
   2   0   6      395.70      441.69     24.29 o 
   3   0   6     1410.77     1395.14     46.99 o 
   4   0   6     3238.51     3078.63     75.51 o 
   5   0   6      359.03      372.10     31.77 o 
   6   0   6       58.01       60.55     18.92 o 
   7   0   6       30.94       31.26     22.23 o 
  -8   1   6        2.38       -0.32      8.19 o 
  -7   1   6        0.10       -2.49      9.37 o 
  -6   1   6      627.66      597.33     37.43 o 
  -5   1   6       49.05       58.62     17.43 o 
  -4   1   6        1.01        1.30      7.22 o 
  -3   1   6       14.02       34.36     11.84 o 
  -2   1   6     4414.21     4730.93     70.98 o 
  -1   1   6       17.96       25.54      5.09 o 
   0   1   6       38.25       36.14      4.88 o 
   1   1   6     2061.08     2085.89     36.02 o 
   2   1   6      116.82      123.75      7.15 o 
   3   1   6      300.67      311.51     14.36 o 
   4   1   6       80.28       82.45     13.85 o 
   5   1   6       18.82        5.77     11.55 o 
   6   1   6        2.25        5.69     10.40 o 
   7   1   6        1.56       11.28     13.13 o 
  -8   2   6       39.80       47.94     15.09 o 
  -7   2   6     1086.77     1140.33     47.55 o 
  -6   2   6      198.83      215.89     21.49 o 
  -5   2   6     1927.54     1876.97     61.26 o 
  -4   2   6     1759.18     1700.27     54.32 o 
  -3   2   6       12.81        5.35      6.05 o 
  -2   2   6     3114.76     3021.00     50.55 o 
  -1   2   6      367.41      326.11     12.51 o 
   0   2   6       65.69       94.43      7.67 o 
   1   2   6     4008.35     4096.75    115.30 o 
   2   2   6        1.70        0.88      4.84 o 
   3   2   6     1248.73     1182.40     69.56 o 
   4   2   6     2345.91     2169.42     68.19 o 
   5   2   6       21.92       32.46     15.09 o 
   6   2   6      209.70      223.54     33.11 o 
   7   2   6       64.94       50.98     23.15 o 
  -8   3   6      134.44      143.63     28.70 o 
  -7   3   6       88.58       94.02     18.03 o 
  -6   3   6      285.54      268.97     20.74 o 
  -5   3   6      224.66      223.29     17.89 o 
  -4   3   6      177.29      173.85     14.92 o 
  -3   3   6     1282.28     1253.44     32.16 o 
  -2   3   6     1639.41     1611.05     43.36 o 
  -1   3   6        0.73        0.17      3.02 o 
   0   3   6      628.92      674.37     26.95 o 
   1   3   6     1734.44     1752.53     42.26 o 
   2   3   6        1.12        0.87      6.64 o 
   3   3   6      313.77      310.52     21.60 o 
   4   3   6       13.08       15.28      9.39 o 
   5   3   6      112.92      103.13     26.55 o 
   6   3   6      142.25      121.19     26.19 o 
  -8   4   6       72.73       68.90     21.06 o 
  -7   4   6      120.43      113.50     16.94 o 
  -6   4   6       22.37       11.98      7.76 o 
  -5   4   6       52.66       66.32     12.14 o 
  -4   4   6     3037.77     3012.66     64.17 o 
  -3   4   6      512.02      499.80     21.56 o 
  -2   4   6     1931.90     1981.29     63.09 o 
  -1   4   6       16.09       16.74      5.62 o 
   0   4   6       86.76       86.87      8.51 o 
   1   4   6     3174.01     3113.91     95.71 o 
   2   4   6     1099.50     1038.85     42.00 o 
   3   4   6      859.48      832.68     34.52 o 
   4   4   6        2.97        0.23      8.52 o 
   5   4   6       30.90       19.60     14.22 o 
   6   4   6      366.42      386.92     40.50 o 
  -7   5   6       14.77       12.78      9.63 o 
  -6   5   6       25.14       23.13      9.85 o 
  -5   5   6       59.93       59.73     10.69 o 
  -4   5   6      239.23      215.05     20.59 o 
  -3   5   6       32.24       20.76      8.75 o 
  -2   5   6       40.27       42.11      9.03 o 
  -1   5   6       26.35       32.43     10.50 o 
   0   5   6       47.87       45.99      9.86 o 
   1   5   6       31.40       29.06     11.88 o 
   2   5   6      160.81      166.83     19.17 o 
   3   5   6       61.40       50.32     13.93 o 
   4   5   6       18.55       12.22     10.44 o 
   5   5   6       22.96       20.72     22.38 o 
   6   5   6       12.20       14.71     16.24 o 
  -7   6   6      212.27      212.73     26.92 o 
  -6   6   6        8.39        7.50      7.41 o 
  -5   6   6      132.46      135.18     19.74 o 
  -4   6   6     2166.67     2130.16     52.66 o 
  -3   6   6      358.40      354.91     20.92 o 
  -2   6   6     1489.68     1470.28     82.53 o 
  -1   6   6       30.89       30.02     10.98 o 
   0   6   6      107.46      120.33     14.20 o 
   1   6   6     1905.39     1942.02     53.83 o 
   2   6   6      216.21      236.71     23.15 o 
   3   6   6      769.08      707.33     35.75 o 
   4   6   6       51.52       49.10     15.16 o 
   5   6   6        2.61       -0.17     10.70 o 
  -6   7   6        4.51       -4.20     11.67 o 
  -5   7   6       80.16       92.12     18.91 o 
  -4   7   6      135.01      112.69     19.07 o 
  -3   7   6        6.94        7.18     10.15 o 
  -2   7   6        1.97        2.65      9.18 o 
  -1   7   6      147.46      153.18     19.04 o 
   0   7   6      628.78      596.40     31.06 o 
   1   7   6       21.72       30.41     13.25 o 
   2   7   6      186.46      188.43     22.80 o 
   3   7   6        1.65       -6.18      9.22 o 
   4   7   6        3.81       -4.46     10.92 o 
   5   7   6       14.06        8.10     17.33 o 
  -5   8   6      241.88      251.48     34.51 o 
  -4   8   6       52.80       66.95     16.21 o 
  -3   8   6       44.88       47.84     14.72 o 
  -2   8   6      471.91      473.89     31.27 o 
  -1   8   6      283.01      349.07     27.59 o 
   0   8   6        3.20        1.96     12.72 o 
   1   8   6      392.96      360.53     41.16 o 
   2   8   6       23.25        9.07     11.79 o 
   3   8   6       50.52       45.78     25.19 o 
   4   8   6      457.71      402.94     64.12 o 
  -4   9   6        7.14       12.27     12.24 o 
  -3   9   6       99.43       80.23     18.65 o 
  -2   9   6        0.88       -1.70      9.41 o 
  -1   9   6        1.18       13.91     11.10 o 
   0   9   6        1.80       16.86     14.91 o 
   1   9   6        2.85        2.48     13.42 o 
   2   9   6      132.19      150.80     30.96 o 
   3   9   6        0.76       13.27     18.91 o 
  -2  10   6      254.55      314.30     30.99 o 
  -1  10   6      242.22      326.31     38.89 o 
   0  10   6      162.26      184.74     54.51 o 
   1  10   6       81.86       96.54     26.39 o 
  -8   1   7       52.07       38.37     13.81 o 
  -7   1   7      340.64      395.87     36.69 o 
  -6   1   7      116.52      110.91     20.70 o 
  -5   1   7      294.83      275.22     35.00 o 
  -4   1   7     4755.36     4834.21     96.99 o 
  -3   1   7     1451.22     1442.82     47.15 o 
  -2   1   7      219.69      223.47     12.82 o 
  -1   1   7      361.41      340.87     12.40 o 
   0   1   7      226.51      227.94      9.90 o 
   1   1   7     3150.64     3114.52     45.30 o 
   2   1   7     5471.43     5077.00    158.27 o 
   3   1   7       47.53       37.09      9.26 o 
   4   1   7      468.89      473.80     27.92 o 
   5   1   7       33.24       32.09     12.13 o 
   6   1   7        1.32        3.49      9.64 o 
  -8   2   7      218.58      224.82     26.55 o 
  -7   2   7        7.20       -2.13      8.12 o 
  -6   2   7       20.91       23.33     12.84 o 
  -5   2   7     1290.57     1250.62     51.86 o 
  -4   2   7      147.54      156.24     21.09 o 
  -3   2   7      365.41      374.85     21.26 o 
  -2   2   7        6.51       19.23      7.64 o 
  -1   2   7       18.66       14.63      5.16 o 
   0   2   7      637.22      664.77     17.89 o 
   1   2   7        0.82        7.47      3.89 o 
   2   2   7      191.19      189.40     14.50 o 
   3   2   7       21.25       14.48      6.93 o 
   4   2   7       96.87       83.63     19.54 o 
   5   2   7      408.10      402.79     35.87 o 
   6   2   7       84.52       69.28     29.76 o 
  -8   3   7       82.80       68.00     17.73 o 
  -7   3   7      244.72      280.71     26.88 o 
  -6   3   7      252.74      225.19     22.67 o 
  -5   3   7      338.97      325.35     20.51 o 
  -4   3   7     1645.18     1689.95     61.21 o 
  -3   3   7      464.95      498.33     24.65 o 
  -2   3   7      667.03      630.47     22.65 o 
  -1   3   7     6576.47     6345.96    145.34 o 
   0   3   7        2.37        2.68      4.08 o 
   1   3   7      573.26      525.04     21.43 o 
   2   3   7      850.33      805.28     27.31 o 
   3   3   7       46.30       59.10     13.34 o 
   4   3   7     1968.34     1849.14    104.12 o 
   5   3   7       43.59       62.77     20.24 o 
   6   3   7       39.90       32.90     18.39 o 
  -8   4   7       20.25       25.67     15.91 o 
  -7   4   7       39.15       34.47     11.53 o 
  -6   4   7        1.56        4.14      6.78 o 
  -5   4   7       33.07       28.78      9.61 o 
  -4   4   7      435.73      434.59     22.26 o 
  -3   4   7     1062.22     1099.46     28.35 o 
  -2   4   7       22.13       25.91      6.63 o 
  -1   4   7       64.38       56.26      8.57 o 
   0   4   7       12.67       13.17      4.79 o 
   1   4   7      172.30      180.11     15.00 o 
   2   4   7      288.26      244.00     21.08 o 
   3   4   7      134.84      129.73     18.75 o 
   4   4   7       60.57       78.87     15.85 o 
   5   4   7        0.70        4.66     12.61 o 
   6   4   7       31.61       22.96     17.49 o 
  -7   5   7      706.60      690.00     34.48 o 
  -6   5   7      784.18      732.54     36.87 o 
  -5   5   7       24.35       13.48      8.35 o 
  -4   5   7      504.77      514.48     20.49 o 
  -3   5   7      472.94      431.19     23.42 o 
  -2   5   7     1257.23     1207.07     77.26 o 
  -1   5   7     3082.46     3017.82    166.10 o 
   0   5   7       60.52       64.17     11.31 o 
   1   5   7      144.56      171.48     19.86 o 
   2   5   7       22.51       24.60     12.03 o 
   3   5   7      438.44      421.37     28.72 o 
   4   5   7      383.59      421.85     29.98 o 
   5   5   7      258.96      246.42     34.03 o 
  -7   6   7       16.38       19.10      9.98 o 
  -6   6   7      126.95      128.19     18.60 o 
  -5   6   7       18.01       21.51      8.70 o 
  -4   6   7      435.75      429.90     24.55 o 
  -3   6   7       27.45       13.28     10.56 o 
  -2   6   7      382.61      363.08     25.61 o 
  -1   6   7       34.93       37.36     12.21 o 
   0   6   7       44.25       77.03     12.94 o 
   1   6   7       11.36        4.79     11.02 o 
   2   6   7       59.18       49.69     15.79 o 
   3   6   7      344.19      325.38     27.99 o 
   4   6   7        0.12       -1.79      9.63 o 
   5   6   7       78.39       77.24     23.11 o 
  -6   7   7      311.40      296.08     23.30 o 
  -5   7   7       88.54       64.89     21.18 o 
  -4   7   7     1049.12     1016.53     44.47 o 
  -3   7   7       49.87       47.64     14.43 o 
  -2   7   7       38.23       36.15     13.12 o 
  -1   7   7      777.03      816.22     37.32 o 
   0   7   7        4.23        6.39     14.10 o 
   1   7   7      185.38      179.42     22.62 o 
   2   7   7      418.98      422.38     31.36 o 
   3   7   7       41.28       71.09     18.13 o 
   4   7   7      641.00      651.19     39.19 o 
  -5   8   7      124.26      131.26     27.52 o 
  -4   8   7        6.00       17.02     11.51 o 
  -3   8   7       16.95       27.62     13.76 o 
  -2   8   7      334.20      353.57     29.24 o 
  -1   8   7        0.90       -1.15      8.84 o 
   0   8   7      146.88      173.67     29.19 o 
   1   8   7        9.66       24.10     12.93 o 
   2   8   7       68.83       68.03     17.64 o 
   3   8   7        7.77        5.27     12.64 o 
  -4   9   7      119.83      191.50     26.07 o 
  -3   9   7      223.52      264.03     28.56 o 
  -2   9   7       78.60       87.52     18.91 o 
  -1   9   7       51.43       63.96     34.27 o 
   0   9   7       20.39        8.69     19.17 o 
   1   9   7      355.76      399.16     42.66 o 
   2   9   7      489.13      505.02     48.33 o 
  -1  10   7        0.80       -1.46     13.85 o 
   0  10   7       20.15       21.66     16.52 o 
  -8   0   8      404.82      412.80     58.25 o 
  -7   0   8      603.34      536.77     57.96 o 
  -6   0   8     2420.93     2466.20    110.29 o 
  -5   0   8       78.22       88.35     25.92 o 
  -4   0   8       89.61       80.19     23.79 o 
  -3   0   8     1758.91     1607.89     72.91 o 
  -2   0   8      845.42      760.51     46.16 o 
  -1   0   8     2850.18     2778.97     63.81 o 
   0   0   8     1366.46     1341.92     32.72 o 
   1   0   8     1600.56     1636.83     65.05 o 
   2   0   8     2605.86     2661.49     89.90 o 
   3   0   8      114.95      106.75     19.53 o 
   4   0   8      494.49      492.51     35.18 o 
   5   0   8     1750.62     1613.91     98.25 o 
   6   0   8      314.23      320.18     53.98 o 
  -8   1   8       20.31       11.51     14.58 o 
  -7   1   8       31.60       35.79     15.79 o 
  -6   1   8        2.87       -8.05      7.62 o 
  -5   1   8        0.11        0.71      7.54 o 
  -4   1   8      174.16      201.59     23.33 o 
  -3   1   8       39.42       39.78     12.19 o 
  -2   1   8      984.98     1047.66     24.22 o 
  -1   1   8      120.81      118.72      8.64 o 
   0   1   8      512.05      515.79     15.03 o 
   1   1   8      166.90      173.17      9.98 o 
   2   1   8      184.27      194.43     12.81 o 
   3   1   8       68.11       56.80     13.13 o 
   4   1   8        4.98        6.71      8.89 o 
   5   1   8      202.47      194.19     23.61 o 
   6   1   8       20.34        7.67     13.34 o 
  -8   2   8      247.30      232.90     27.37 o 
  -7   2   8       37.66       25.78     11.67 o 
  -6   2   8      379.46      371.41     33.53 o 
  -5   2   8      144.49      159.99     23.57 o 
  -4   2   8      101.01       94.63     18.59 o 
  -3   2   8     2315.08     2222.81     50.87 o 
  -2   2   8      806.88      791.94     32.74 o 
  -1   2   8     4768.94     4691.87     59.02 o 
   0   2   8      952.78      929.02     31.63 o 
   1   2   8        2.23        5.05      6.26 o 
   2   2   8      977.40      945.54     28.97 o 
   3   2   8      536.31      507.46     28.54 o 
   4   2   8      413.95      412.82     28.24 o 
   5   2   8      307.01      328.95     29.21 o 
   6   2   8        7.48       13.00     11.73 o 
  -8   3   8       30.26       29.29     14.58 o 
  -7   3   8      183.92      183.90     23.88 o 
  -6   3   8       32.61       28.97     11.32 o 
  -5   3   8      723.41      741.68     47.86 o 
  -4   3   8      240.61      255.91     27.39 o 
  -3   3   8       13.03       10.94      8.31 o 
  -2   3   8        7.97       15.22      7.95 o 
  -1   3   8       97.03      114.78     10.10 o 
   0   3   8      762.98      771.83     21.48 o 
   1   3   8       12.67       14.06      7.48 o 
   2   3   8       30.02       36.92      9.79 o 
   3   3   8      234.64      238.70     18.75 o 
   4   3   8       15.15       16.52     10.41 o 
   5   3   8        1.42        3.20      9.97 o 
   6   3   8      109.92       91.74     20.49 o 
  -7   4   8       86.21       63.80     16.56 o 
  -6   4   8      609.63      629.68     30.51 o 
  -5   4   8       12.25        9.53      7.96 o 
  -4   4   8     1240.25     1225.02     36.38 o 
  -3   4   8     4452.24     4505.20    106.58 o 
  -2   4   8        5.82        4.05      6.01 o 
  -1   4   8      792.06      763.57     23.35 o 
   0   4   8      741.84      778.03     22.36 o 
   1   4   8      189.69      199.12     16.60 o 
   2   4   8     1567.95     1638.01     49.61 o 
   3   4   8       78.01       83.52     16.15 o 
   4   4   8        7.32        7.42     12.70 o 
   5   4   8      216.47      228.52     40.44 o 
  -7   5   8       87.94       82.20     15.78 o 
  -6   5   8       27.74       30.65     10.93 o 
  -5   5   8      157.10      154.26     17.87 o 
  -4   5   8      104.15      109.24     13.50 o 
  -3   5   8      599.58      557.54     26.18 o 
  -2   5   8        7.89        3.41      6.99 o 
  -1   5   8      251.68      281.15     17.74 o 
   0   5   8        0.66        9.24     10.72 o 
   1   5   8      148.52      140.33     19.29 o 
   2   5   8       10.27       11.21     10.51 o 
   3   5   8       90.46       84.57     17.32 o 
   4   5   8        4.61       12.89     13.66 o 
   5   5   8       20.60       22.37     15.57 o 
  -7   6   8       13.35        7.41      8.70 o 
  -6   6   8      287.94      323.52     26.28 o 
  -5   6   8       85.80       89.07     18.60 o 
  -4   6   8      449.39      497.86     27.44 o 
  -3   6   8     1301.33     1335.91     39.90 o 
  -2   6   8       27.75       28.56     12.36 o 
  -1   6   8       60.87       63.10     14.92 o 
   0   6   8      290.42      346.52     27.42 o 
   1   6   8       56.18       57.36     15.49 o 
   2   6   8      884.03      908.46     41.66 o 
   3   6   8      184.01      208.70     32.35 o 
   4   6   8       22.61        7.76     11.71 o 
  -6   7   8      106.49       93.32     20.84 o 
  -5   7   8       54.41       69.25     17.31 o 
  -4   7   8        9.81        3.22     11.15 o 
  -3   7   8       77.35       76.06     16.69 o 
  -2   7   8       30.53       40.21     13.27 o 
  -1   7   8      195.24      202.33     28.40 o 
   0   7   8       64.27       75.43     22.12 o 
   1   7   8       38.22       47.81     15.81 o 
   2   7   8       38.54       19.79     13.43 o 
   3   7   8      551.65      596.09     61.62 o 
   4   7   8      104.73       83.86     20.33 o 
  -5   8   8       57.90       58.14     21.18 o 
  -4   8   8       29.82       28.53     14.14 o 
  -3   8   8      240.26      298.63     28.82 o 
  -2   8   8      134.68      118.51     20.08 o 
  -1   8   8      425.98      463.78     46.36 o 
   0   8   8       69.66      115.75     26.88 o 
   1   8   8       89.19       98.31     19.89 o 
   2   8   8      321.47      339.05     45.77 o 
   3   8   8      139.88      151.26     26.70 o 
  -3   9   8       19.21        8.89     12.10 o 
  -2   9   8       58.58       78.54     18.75 o 
  -1   9   8       50.90       40.73     20.09 o 
   0   9   8       93.76       78.06     31.94 o 
   1   9   8        1.45       11.04     17.22 o 
  -8   1   9      549.93      529.79     43.94 o 
  -7   1   9        2.96       -3.10     10.14 o 
  -6   1   9        3.64        4.21     10.13 o 
  -5   1   9     1313.85     1275.38     55.28 o 
  -4   1   9       85.47       67.66     17.10 o 
  -3   1   9     1964.61     1968.10     60.13 o 
  -2   1   9     1041.56     1053.31     26.26 o 
  -1   1   9      110.28      115.15      9.30 o 
   0   1   9     2612.02     2693.06     43.79 o 
   1   1   9      178.92      180.39     12.41 o 
   2   1   9      757.74      771.08     33.20 o 
   3   1   9      845.24      772.05     35.35 o 
   4   1   9       54.72       38.73     14.06 o 
   5   1   9      586.73      592.65     44.76 o 
   6   1   9      130.44      122.64     26.95 o 
  -8   2   9       15.37       24.58     13.12 o 
  -7   2   9        0.45       -7.84      9.91 o 
  -6   2   9      530.95      517.24     38.85 o 
  -5   2   9      158.03      132.81     23.15 o 
  -4   2   9       26.92       36.10     13.88 o 
  -3   2   9      151.37      169.84     18.09 o 
  -2   2   9      992.07      994.56     25.37 o 
  -1   2   9      427.71      434.49     17.47 o 
   0   2   9       68.09       85.14      9.71 o 
   1   2   9       11.65       15.59      7.75 o 
   2   2   9      246.79      245.04     17.76 o 
   3   2   9       87.20      101.19     19.64 o 
   4   2   9       31.90       27.51     11.77 o 
   5   2   9      129.24      124.42     21.88 o 
   6   2   9       57.81       39.68     18.30 o 
  -8   3   9      535.76      533.15     37.85 o 
  -7   3   9       16.33        8.38     10.41 o 
  -6   3   9      337.70      322.58     27.72 o 
  -5   3   9      306.32      320.31     32.15 o 
  -4   3   9       55.89       61.48     16.83 o 
  -3   3   9     2581.05     2639.63     72.25 o 
  -2   3   9     2946.80     2860.28    100.05 o 
  -1   3   9     1065.15     1036.59     26.25 o 
   0   3   9      920.27      930.73     24.70 o 
   1   3   9       11.05       13.04      8.20 o 
   2   3   9        5.47        7.32      7.97 o 
   3   3   9     1058.64     1086.99     43.27 o 
   4   3   9      205.75      223.71     24.74 o 
   5   3   9      144.12      170.34     25.07 o 
  -7   4   9        6.55        2.87     10.09 o 
  -6   4   9       27.57       21.72     12.00 o 
  -5   4   9      250.04      253.00     24.02 o 
  -4   4   9      156.73      143.97     16.16 o 
  -3   4   9      450.57      422.67     34.91 o 
  -2   4   9       90.11       83.29     14.68 o 
  -1   4   9      501.08      490.31     23.23 o 
   0   4   9      476.12      463.93     28.33 o 
   1   4   9        0.90        8.79      7.73 o 
   2   4   9       13.05        9.63      8.84 o 
   3   4   9      163.22      164.87     17.79 o 
   4   4   9        5.08        2.11      9.50 o 
   5   4   9       20.18       20.14     13.60 o 
  -7   5   9      281.09      303.10     30.81 o 
  -6   5   9      246.33      264.12     24.80 o 
  -5   5   9      202.81      216.44     20.67 o 
  -4   5   9      585.63      572.76     28.37 o 
  -3   5   9     1961.92     1844.62     55.91 o 
  -2   5   9      712.31      759.46     33.42 o 
  -1   5   9      137.59      146.43     13.71 o 
   0   5   9     1417.89     1397.70     47.75 o 
   1   5   9      131.42      117.06     18.41 o 
   2   5   9       11.48       15.86      9.48 o 
   3   5   9      760.63      799.35     33.60 o 
   4   5   9      222.45      262.73     27.74 o 
   5   5   9      197.07      179.64     26.03 o 
  -6   6   9        1.59        0.53      9.34 o 
  -5   6   9       11.88       24.14     12.86 o 
  -4   6   9      413.08      401.03     26.36 o 
  -3   6   9      514.20      518.72     27.35 o 
  -2   6   9        6.33        5.72      6.78 o 
  -1   6   9       41.52       34.01     23.93 o 
   0   6   9        7.36        2.93     10.53 o 
   1   6   9       19.42       31.67     14.18 o 
   2   6   9       68.08       60.09     17.23 o 
   3   6   9       56.25       53.98     16.53 o 
   4   6   9       54.41       39.06     20.87 o 
  -6   7   9      253.61      257.94     30.74 o 
  -5   7   9      255.41      287.94     30.26 o 
  -4   7   9        6.00        4.27      9.55 o 
  -3   7   9       13.37       25.85     10.77 o 
  -2   7   9      205.77      256.05     21.81 o 
  -1   7   9      248.29      223.54     31.79 o 
   0   7   9      378.60      403.36     31.35 o 
   1   7   9      177.51      147.41     22.89 o 
   2   7   9      211.94      198.54     25.61 o 
   3   7   9      319.24      316.65     31.42 o 
  -4   8   9        8.87       11.50      9.06 o 
  -3   8   9        7.09        7.37     10.82 o 
  -2   8   9       24.95       25.95     12.89 o 
  -1   8   9        1.46        8.72     15.48 o 
   0   8   9       29.91       38.78     20.68 o 
   1   8   9       92.25       86.48     19.96 o 
   2   8   9       49.85       54.93     18.01 o 
  -3   9   9      184.63      230.11     28.93 o 
  -2   9   9      120.14      123.03     28.38 o 
  -1   9   9        0.84       -4.96     13.69 o 
   0   9   9      296.41      350.82     42.47 o 
  -8   0  10      438.10      439.30     62.23 o 
  -7   0  10     1233.72     1158.30     86.21 o 
  -6   0  10       32.61       24.37     19.32 o 
  -5   0  10       34.69       53.49     24.46 o 
  -4   0  10        1.51        4.66     15.14 o 
  -3   0  10        3.09       14.37     15.73 o 
  -2   0  10     3862.35     3860.95     77.79 o 
  -1   0  10     1153.83     1146.55     35.13 o 
   0   0  10      552.35      562.96     25.76 o 
   1   0  10      360.01      366.89     27.65 o 
   2   0  10       11.21       43.10     20.97 o 
   3   0  10     1195.41     1255.38     81.74 o 
   4   0  10      677.60      688.32     66.89 o 
   5   0  10      151.06      125.14     37.86 o 
  -8   1  10       81.85       73.76     23.13 o 
  -7   1  10       10.26       -4.82     10.87 o 
  -6   1  10        9.94        6.28     10.81 o 
  -5   1  10       79.95       84.22     20.18 o 
  -4   1  10        0.55        0.41     10.24 o 
  -3   1  10       58.78       59.62     16.99 o 
  -2   1  10        9.17       10.45      6.50 o 
  -1   1  10      725.35      724.33     20.02 o 
   0   1  10      278.95      285.50     13.81 o 
   1   1  10        1.23        4.21      7.08 o 
   2   1  10       48.30       50.02     13.95 o 
   3   1  10       84.88       68.24     15.83 o 
   4   1  10        0.05      -12.99      9.71 o 
   5   1  10      119.61      106.38     26.94 o 
  -8   2  10      182.18      138.48     24.05 o 
  -7   2  10      758.95      680.97     48.59 o 
  -6   2  10       21.25       25.03     15.30 o 
  -5   2  10     1375.68     1341.58     59.34 o 
  -4   2  10      165.25      182.25     25.75 o 
  -3   2  10        1.69       -0.41      8.04 o 
  -2   2  10     4670.36     4521.94    125.14 o 
  -1   2  10      179.58      185.25     13.71 o 
   0   2  10      171.80      181.75     13.48 o 
   1   2  10      598.60      608.04     25.59 o 
   2   2  10       80.98       99.00     17.18 o 
   3   2  10     1210.54     1233.19     46.48 o 
   4   2  10      195.30      224.04     25.32 o 
   5   2  10       11.86        6.29     11.07 o 
  -7   3  10        3.00        2.09      9.42 o 
  -6   3  10       27.48       26.07     15.49 o 
  -5   3  10       51.95       46.24     17.47 o 
  -4   3  10       30.86       31.86     14.99 o 
  -3   3  10      543.91      524.30     29.40 o 
  -2   3  10      206.38      206.85     20.17 o 
  -1   3  10        0.30        7.74      7.47 o 
   0   3  10      105.65      102.05     13.66 o 
   1   3  10       87.32       77.54     12.96 o 
   2   3  10       94.70       88.99     14.01 o 
   3   3  10      194.69      190.25     22.89 o 
   4   3  10       47.31       58.77     18.64 o 
   5   3  10       12.54       19.94     13.09 o 
  -7   4  10      101.81      117.29     21.66 o 
  -6   4  10       19.75       16.88     11.71 o 
  -5   4  10      879.89      860.29     39.67 o 
  -4   4  10      658.66      651.45     34.97 o 
  -3   4  10      487.22      518.46     30.52 o 
  -2   4  10      657.61      663.34     35.86 o 
  -1   4  10        3.95        0.20      7.25 o 
   0   4  10      555.78      592.65     32.43 o 
   1   4  10      867.62      885.54     32.25 o 
   2   4  10        1.37        1.33      7.66 o 
   3   4  10      120.12      126.06     20.29 o 
   4   4  10      181.19      204.85     25.92 o 
  -7   5  10        3.44        3.86     11.61 o 
  -6   5  10        2.08       -0.30     10.37 o 
  -5   5  10       10.72        5.10     13.23 o 
  -4   5  10      185.02      195.49     20.31 o 
  -3   5  10       50.81       55.13     12.14 o 
  -2   5  10      154.56      153.48     21.87 o 
  -1   5  10        0.20        1.79     10.17 o 
   0   5  10      246.56      222.95     23.79 o 
   1   5  10       42.64       62.32     16.25 o 
   2   5  10       27.40       36.58     13.63 o 
   3   5  10       29.73       17.79     12.98 o 
   4   5  10       54.23       62.37     17.49 o 
  -6   6  10       12.61       10.67     12.39 o 
  -5   6  10      360.47      397.71     33.41 o 
  -4   6  10       38.51       52.35     13.26 o 
  -3   6  10      192.16      173.84     19.40 o 
  -2   6  10      441.24      410.33     24.66 o 
  -1   6  10       40.08       30.80     20.44 o 
   0   6  10      527.83      477.16     32.22 o 
   1   6  10      607.82      661.37     37.50 o 
   2   6  10      100.97       97.65     20.30 o 
   3   6  10      104.53      127.53     23.02 o 
  -5   7  10       91.10      120.76     22.32 o 
  -4   7  10      252.09      254.92     24.40 o 
  -3   7  10       83.71       89.27     16.42 o 
  -2   7  10       18.89       20.13     16.52 o 
  -1   7  10       14.58       18.69     16.67 o 
   0   7  10      227.97      244.33     27.52 o 
   1   7  10       32.84       38.14     15.70 o 
   2   7  10       61.52       65.93     18.62 o 
   3   7  10       62.99       60.93     18.34 o 
  -4   8  10       90.90      107.74     18.75 o 
  -3   8  10        2.86       -2.87      8.54 o 
  -2   8  10      787.16      722.43     67.62 o 
  -1   8  10      146.29      169.74     31.99 o 
   0   8  10       36.54       48.79     22.44 o 
   1   8  10      218.27      191.50     27.70 o 
  -7   1  11      435.83      431.74     78.10 o 
  -6   1  11      113.94      110.60     24.44 o 
  -5   1  11       76.22      106.83     23.04 o 
  -4   1  11     1594.63     1651.53     63.70 o 
  -3   1  11       58.01       58.83     16.99 o 
  -2   1  11      207.52      213.14     15.24 o 
  -1   1  11     2227.63     2202.79     35.57 o 
   0   1  11      279.53      309.28     19.90 o 
   1   1  11     2323.80     2281.30     56.53 o 
   2   1  11      190.10      188.69     21.22 o 
   3   1  11        5.08        7.67     12.05 o 
   4   1  11      129.62      137.39     27.78 o 
   5   1  11       18.29       17.99     15.28 o 
  -7   2  11       12.13        4.91     13.31 o 
  -6   2  11      260.58      231.78     32.74 o 
  -5   2  11       57.28       99.12     22.74 o 
  -4   2  11      314.16      300.09     34.51 o 
  -3   2  11      179.04      188.79     20.76 o 
  -2   2  11      600.96      567.05     25.93 o 
  -1   2  11       24.30       35.41      9.14 o 
   0   2  11      184.28      171.75     16.59 o 
   1   2  11       66.81       73.04     12.88 o 
   2   2  11      121.98      147.21     20.09 o 
   3   2  11       21.51       23.47     12.71 o 
   4   2  11       13.47       19.13     13.06 o 
  -7   3  11      867.13      867.45     45.16 o 
  -6   3  11      211.44      184.46     30.55 o 
  -5   3  11       23.72       14.19     14.14 o 
  -4   3  11      821.51      789.10     58.25 o 
  -3   3  11       17.76       31.22     12.69 o 
  -2   3  11     1377.11     1330.69     38.88 o 
  -1   3  11      634.90      619.44     26.75 o 
   0   3  11      118.60      130.64     15.42 o 
   1   3  11      448.21      485.67     28.43 o 
   2   3  11       29.33       38.44     13.33 o 
   3   3  11       82.61       99.00     19.36 o 
   4   3  11      621.14      650.18     39.73 o 
  -7   4  11       15.32       10.20     14.78 o 
  -6   4  11        1.47        9.87     10.72 o 
  -5   4  11      312.00      322.54     36.31 o 
  -4   4  11       40.47       42.45     14.18 o 
  -3   4  11      217.80      225.68     23.67 o 
  -2   4  11        6.87        0.37      9.03 o 
  -1   4  11        7.03       10.80     11.87 o 
   0   4  11      159.44      155.80     21.19 o 
   1   4  11       22.76       -4.97     11.03 o 
   2   4  11       29.09       45.34     14.17 o 
   3   4  11       18.11       15.94     11.90 o 
   4   4  11        7.96        7.45     12.63 o 
  -6   5  11      112.12       89.25     39.17 o 
  -5   5  11       20.82       17.11     14.86 o 
  -4   5  11       55.79       67.06     16.85 o 
  -3   5  11      469.01      437.87     34.07 o 
  -2   5  11      640.30      662.66     34.79 o 
  -1   5  11      782.40      797.79     48.70 o 
   0   5  11      118.22      102.66     19.15 o 
   1   5  11       23.77       34.15     14.13 o 
   2   5  11       88.82      106.85     20.62 o 
   3   5  11       96.13       94.94     25.41 o 
  -5   6  11       55.22       55.47     22.00 o 
  -4   6  11       12.98       -1.12      9.90 o 
  -3   6  11       60.97       47.60     15.47 o 
  -2   6  11       25.33       19.52     16.53 o 
  -1   6  11      298.07      321.49     36.15 o 
   0   6  11       32.19       38.65     15.07 o 
   1   6  11       95.67       60.61     17.60 o 
   2   6  11       40.34       35.65     14.86 o 
   3   6  11       13.11        0.49     15.45 o 
  -5   7  11       20.92       22.96     14.23 o 
  -4   7  11      218.41      228.69     24.58 o 
  -3   7  11       10.06       10.84     10.08 o 
  -2   7  11      594.24      546.48     46.10 o 
  -1   7  11      622.54      623.32     47.31 o 
   0   7  11        1.59        1.64     11.89 o 
   1   7  11      331.92      292.03     30.73 o 
   2   7  11       42.99       74.85     19.53 o 
  -3   8  11      168.01      173.44     32.95 o 
  -2   8  11       97.60      113.59     28.69 o 
  -1   8  11      130.50      183.20     33.34 o 
   0   8  11        0.05      -12.88     14.51 o 
  -7   0  12      216.03      187.27     45.63 o 
  -6   0  12      939.11      910.06     78.15 o 
  -5   0  12      592.28      523.86     57.86 o 
  -4   0  12      431.58      439.20     51.16 o 
  -3   0  12     1171.84     1154.13     75.82 o 
  -2   0  12       95.57      103.48     19.56 o 
  -1   0  12     6670.80     6673.74    216.53 o 
   0   0  12       75.89       73.98     28.74 o 
   1   0  12        6.61       -7.48     15.14 o 
   2   0  12      265.64      339.69     49.61 o 
   3   0  12        5.80       -0.87     17.38 o 
   4   0  12      233.01      215.72     48.06 o 
  -7   1  12        0.03       -1.10     11.69 o 
  -6   1  12       18.15       21.22     15.54 o 
  -5   1  12       84.44       58.99     30.10 o 
  -4   1  12       20.30       33.38     16.34 o 
  -3   1  12        2.29       -8.86     10.20 o 
  -2   1  12        9.83        6.16      7.29 o 
  -1   1  12      368.45      379.13     19.69 o 
   0   1  12      117.87      100.11     14.68 o 
   1   1  12      192.47      206.73     22.96 o 
   2   1  12       26.37       21.46     14.60 o 
   3   1  12       31.90       31.43     16.53 o 
   4   1  12        6.27        2.61     13.76 o 
  -7   2  12      239.95      229.78     35.50 o 
  -6   2  12      613.85      617.74     46.84 o 
  -5   2  12        0.88        6.20     13.93 o 
  -4   2  12       60.05       69.29     20.77 o 
  -3   2  12      259.71      274.30     24.92 o 
  -2   2  12      181.01      188.89     18.09 o 
  -1   2  12     1373.27     1335.95     33.77 o 
   0   2  12      191.72      221.54     19.02 o 
   1   2  12       22.72       23.63     11.61 o 
   2   2  12      532.50      553.13     33.33 o 
   3   2  12        2.49        5.08     13.11 o 
   4   2  12      128.52      119.29     28.03 o 
  -7   3  12       31.41       30.86     19.64 o 
  -6   3  12       55.20       53.52     20.66 o 
  -5   3  12        2.85       -1.70     12.46 o 
  -4   3  12        8.46        9.86     14.15 o 
  -3   3  12       25.48       30.35     12.66 o 
  -2   3  12      184.02      189.52     18.76 o 
  -1   3  12        0.15       -7.60      9.49 o 
   0   3  12       68.01       58.92     15.93 o 
   1   3  12       56.36       62.68     13.94 o 
   2   3  12      186.26      173.86     22.87 o 
   3   3  12        0.32       -7.38     10.35 o 
   4   3  12       11.64       12.39     15.29 o 
  -6   4  12      720.43      654.19     64.71 o 
  -5   4  12      157.04      157.77     29.10 o 
  -4   4  12      506.46      528.52     33.84 o 
  -3   4  12      128.14      127.57     20.14 o 
  -2   4  12       92.97       69.16     16.18 o 
  -1   4  12      433.31      441.77     30.50 o 
   0   4  12      450.00      515.14     32.62 o 
   1   4  12      242.54      234.43     25.11 o 
   2   4  12      363.67      449.23     41.24 o 
   3   4  12        1.88        0.66     10.47 o 
  -6   5  12        2.33        6.23     15.21 o 
  -5   5  12        2.84        6.24     14.36 o 
  -4   5  12       10.02       10.74     11.39 o 
  -3   5  12       55.85       46.83     14.92 o 
  -2   5  12       15.86        1.43     13.81 o 
  -1   5  12       20.15       10.57     12.07 o 
   0   5  12       46.24       43.73     15.50 o 
   1   5  12       15.89       17.62     12.50 o 
   2   5  12       38.82       39.30     19.17 o 
   3   5  12       28.49       32.54     20.68 o 
  -5   6  12       81.92      105.69     27.59 o 
  -4   6  12      270.70      263.99     29.24 o 
  -3   6  12      321.43      321.87     30.27 o 
  -2   6  12       10.12        7.82     14.83 o 
  -1   6  12      379.03      392.27     40.40 o 
   0   6  12      234.04      274.54     29.63 o 
   1   6  12      130.02      150.97     23.88 o 
   2   6  12      210.67      234.02     28.53 o 
  -4   7  12       41.37       34.27     16.05 o 
  -3   7  12      452.19      503.53     47.28 o 
  -2   7  12       50.67       48.77     21.27 o 
  -1   7  12       25.28       36.94     19.41 o 
   0   7  12        3.14        6.60     12.82 o 
   1   7  12       85.50       78.17     20.19 o 
  -7   1  13       30.54        5.17     15.84 o 
  -6   1  13      557.33      511.70     45.52 o 
  -5   1  13      567.10      588.21     59.08 o 
  -4   1  13       80.50      101.38     24.53 o 
  -3   1  13     1038.23     1021.04     52.45 o 
  -2   1  13       45.36       37.74     10.47 o 
  -1   1  13      477.40      486.30     25.68 o 
   0   1  13     1424.88     1540.35    102.48 o 
   1   1  13        1.05        0.81     12.55 o 
   2   1  13      151.62      175.67     28.97 o 
   3   1  13       11.46        6.02     13.10 o 
  -6   2  13       54.59       54.73     20.97 o 
  -5   2  13       12.90       12.46     16.75 o 
  -4   2  13      132.61      141.14     27.01 o 
  -3   2  13        1.48       -5.18      9.09 o 
  -2   2  13        0.04       -3.73      8.23 o 
  -1   2  13      188.99      188.84     22.41 o 
   0   2  13      335.79      318.41     22.74 o 
   1   2  13        7.79       13.41     11.78 o 
   2   2  13       80.31       71.16     21.35 o 
   3   2  13       14.13        8.32     13.77 o 
  -6   3  13      254.96      233.86     35.62 o 
  -5   3  13      245.32      232.42     34.12 o 
  -4   3  13       14.19        2.26     14.43 o 
  -3   3  13      570.80      608.68     35.15 o 
  -2   3  13      230.53      245.77     21.49 o 
  -1   3  13       37.41       30.15     13.58 o 
   0   3  13      626.87      661.82     36.86 o 
   1   3  13       62.70       72.14     17.11 o 
   2   3  13      288.28      355.86     31.33 o 
   3   3  13      196.62      188.75     26.24 o 
  -6   4  13       22.63       16.04     18.29 o 
  -5   4  13        3.55       -0.28     14.80 o 
  -4   4  13        0.07       -2.60     10.08 o 
  -3   4  13       74.32       75.24     17.64 o 
  -2   4  13       28.07       13.54     16.36 o 
  -1   4  13       28.69       39.85     14.99 o 
   0   4  13        9.96       14.92     12.67 o 
   1   4  13       52.32       48.53     19.97 o 
   2   4  13       11.64        8.49     15.20 o 
  -5   5  13       63.66       84.23     25.38 o 
  -4   5  13        5.67        0.87     12.16 o 
  -3   5  13      482.92      518.81     35.30 o 
  -2   5  13      180.87      271.43     35.76 o 
  -1   5  13      142.82      159.04     23.65 o 
   0   5  13      436.74      480.09     35.08 o 
   1   5  13       25.44       20.90     21.60 o 
   2   5  13      127.25      120.68     28.47 o 
  -4   6  13      175.78      163.81     25.78 o 
  -3   6  13       47.46       42.57     20.54 o 
  -2   6  13      138.44      122.14     27.85 o 
  -1   6  13        0.10       12.56     15.77 o 
   0   6  13       83.63       54.69     17.82 o 
   1   6  13       40.62       34.66     15.68 o 
  -2   7  13      217.09      225.00     36.73 o 
  -6   0  14       25.89       20.00     27.09 o 
  -5   0  14      344.53      370.95     57.08 o 
  -4   0  14       45.34       34.85     27.67 o 
  -3   0  14      235.37      361.73     52.81 o 
  -2   0  14      446.37      444.79     36.76 o 
  -1   0  14       35.12       45.82     24.85 o 
   0   0  14      161.44      156.89     39.51 o 
   1   0  14        3.08       12.52     21.36 o 
   2   0  14        4.69       10.29     21.65 o 
   3   0  14      652.15      644.54     70.68 o 
  -6   1  14       26.26       34.85     19.47 o 
  -5   1  14        4.69        4.85     15.74 o 
  -4   1  14       34.52       30.04     18.81 o 
  -3   1  14       43.34       29.42     18.14 o 
  -2   1  14       26.28       22.66     10.83 o 
  -1   1  14      389.19      387.56     24.54 o 
   0   1  14      246.14      261.66     32.49 o 
   1   1  14       12.09        2.71     13.73 o 
   2   1  14        2.35        1.02     13.62 o 
  -6   2  14       38.61       47.40     22.58 o 
  -5   2  14      930.78      814.16     54.90 o 
  -4   2  14        8.61        4.53     15.40 o 
  -3   2  14      235.79      269.17     26.75 o 
  -2   2  14      607.40      632.97     36.56 o 
  -1   2  14       21.11       21.65     12.74 o 
   0   2  14      775.69      831.82     50.00 o 
   1   2  14      203.09      228.53     32.60 o 
   2   2  14       56.73       60.60     21.51 o 
  -5   3  14        4.76        6.77     16.54 o 
  -4   3  14        9.04        7.40     15.30 o 
  -3   3  14      199.13      208.00     25.42 o 
  -2   3  14       39.43       47.00     16.22 o 
  -1   3  14       55.14       59.45     16.71 o 
   0   3  14       38.17       36.20     17.81 o 
   1   3  14        0.25       -2.83     13.32 o 
   2   3  14       75.39       59.57     18.28 o 
  -5   4  14      846.80      904.80    106.79 o 
  -4   4  14       43.20       27.51     14.61 o 
  -3   4  14       13.46        5.56     12.13 o 
  -2   4  14      210.00      218.66     33.14 o 
  -1   4  14       21.54       27.91     15.24 o 
   0   4  14      579.47      634.39     38.22 o 
   1   4  14      511.75      549.64     45.71 o 
  -4   5  14        0.13        7.80     13.02 o 
  -3   5  14       69.27       66.13     23.18 o 
  -2   5  14       38.36       36.03     19.40 o 
  -1   5  14       22.43       27.55     15.58 o 
   0   5  14        1.48        3.60     12.63 o 
   1   5  14       30.96       16.17     17.52 o 
  -2   6  14      199.47      264.18     38.27 o 
  -1   6  14        2.04       20.59     17.77 o 
  -5   1  15      411.14      397.34     73.83 o 
  -4   1  15      433.96      411.28     42.50 o 
  -3   1  15       67.16       93.05     26.29 o 
  -2   1  15      143.91      139.51     21.63 o 
  -1   1  15      100.42      108.22     24.91 o 
   0   1  15      300.14      300.76     35.87 o 
   1   1  15      437.61      478.95     44.16 o 
  -5   2  15        1.33       -1.30     17.24 o 
  -4   2  15      154.73      164.22     42.91 o 
  -3   2  15        1.82        1.04     11.00 o 
  -2   2  15       32.29       32.17     14.87 o 
  -1   2  15        6.70        1.27     11.52 o 
   0   2  15       45.45       31.07     26.70 o 
   1   2  15       50.31       51.70     21.27 o 
  -5   3  15      235.89      276.36     39.23 o 
  -4   3  15      297.07      329.74     40.10 o 
  -3   3  15        0.77       -3.91     14.79 o 
  -2   3  15      368.63      362.07     32.45 o 
  -1   3  15      107.92      124.46     21.93 o 
   0   3  15        7.14        0.99     13.42 o 
   1   3  15      807.35      891.23     56.87 o 
  -4   4  15        0.85       -0.01     18.49 o 
  -3   4  15       19.60        9.04     14.75 o 
  -2   4  15       39.54       62.92     22.17 o 
  -1   4  15       52.14       63.53     23.65 o 
   0   4  15        0.65       -3.51     13.97 o 
  -2   5  15      350.63      343.57     41.96 o 
  -4   0  16      670.76      688.03     76.02 o 
  -3   0  16      202.29      229.02     50.09 o 
  -2   0  16      144.98      170.48     40.68 o 
  -1   0  16      273.91      332.22     53.30 o 
   0   0  16        2.88       -4.95     20.97 o 
  -4   1  16        1.75       -9.89     18.02 o 
  -3   1  16        0.09        7.56     19.07 o 
  -2   1  16        1.25       -8.24     15.64 o 
  -1   1  16       89.36       66.89     33.11 o 
   0   1  16       53.50       29.05     19.41 o 
  -4   2  16      416.90      430.49     45.44 o 
  -3   2  16      107.63       76.40     39.51 o 
  -2   2  16       11.68       25.55     14.40 o 
  -1   2  16      271.92      316.39     55.53 o 
   0   2  16       24.19       18.15     25.82 o 
  -3   3  16        0.69        6.38     15.31 o 
  -2   3  16       19.25        4.64     13.05 o 
  -1   3  16       26.72       27.01     17.19 o 
                                                 
